# Supplementary material for: Scalarane Sesterterpenoids Isolated from the Marine Sponge Hyrtios erectus and their Cytotoxicity
Source: Mar Drugs. 2022 Sep 25;20(10):604. doi: 10.3390/md20100604 (PMC9605097; doi:10.3390/md20100604)
Supplement: Supplementary file 1 [file marinedrugs-20-00604-s001.zip]

Archive with 1 entries (1 files):
- marinedrugs-1908112-SI.pdf
